# Supplementary material for: Complete genome sequencing of the luminescent bacterium, Vibrio qinghaiensis sp. Q67 using PacBio technology
Source: Sci Data. 2018 Jan 16;5:170205. doi: 10.1038/sdata.2017.205 (PMC5769541; doi:10.1038/sdata.2017.205)
Supplement: Supplementary file 1 [file sdata2017205-isa1.zip]

Archive with 3 entries (3 files):
- i_Investigation.txt
- s_study_Duan.txt
- a_assay_Duan.txt
