# Supplementary material for: Complete genome sequencing of the luminescent bacterium, Vibrio qinghaiensis sp. Q67 using PacBio technology
Source: Sci Data. 2018 Jan 16;5:170205. doi: 10.1038/sdata.2017.205 (PMC5769541; doi:10.1038/sdata.2017.205)
Supplement: Supplementary file 1 [file sdata2017205-isa1.zip › i_Investigation.txt]

# Investigation File generated for Scientific Data with Investigation File Authoring Tool version 0.1.0 on 12/12/2017 - This metadata file is CC0
ONTOLOGY SOURCE REFERENCE
Term Source Name	NCBITAXON	ERO	OBI
Term Source File	http://data.bioontology.org/ontologies/NCBITAXON	http://data.bioontology.org/ontologies/ERO	http://data.bioontology.org/ontologies/OBI
Term Source Version	2016AB	2013-08-02	2014-08-18
Term Source Description	National Center for Biotechnology Information (NCBI) Organismal Classification	Eagle-I Research Resource Ontology	Ontology for Biomedical Investigations
INVESTIGATION
Investigation Identifier
Investigation Title
Investigation Description
Investigation Submission Date
Investigation Public Release Date
INVESTIGATION PUBLICATIONS
Investigation PubMed ID
Investigation Publication DOI
Investigation Publication Author List
Investigation Publication Title
Investigation Publication Status
Investigation Publication Status Term Accession Number
Investigation Publication Status Term Source REF
INVESTIGATION CONTACTS
Investigation Person Last Name
Investigation Person Mid Initials
Investigation Person First Name
Investigation Person Address
Investigation Person Phone
Investigation Person Fax
Investigation Person Email
Investigation Person Affiliation
Investigation Person Roles
Investigation Person Roles Term Accession Number
Investigation Person Roles Term Source REF
STUDY
Study Identifier	10.1038/sdata.2017.205
Study Title	Complete genome sequencing of the luminescent bacterium, Vibrio qinghaiensis sp. Q67 using PacBio technology
Study Submission Date	21/08/2017
Study Public Release Date	16/01/2018
Study Description	http://www.nature.com/articles/sdata2017205#abstract
Study File Name	s_study_Duan.txt
Comment[Subject Keywords]	///;/;///;//
Comment[Manuscript Licence]	CC BY-4.0
Comment[Experimental Metadata Licence]	CC0
Comment[Supplementary Information File Name]		Supplementary Table 1
Comment[Supplementary Information File Type]	x-zip-compressed	vnd.openxmlformats-officedocument.wordprocessingml.document
Comment[Supplementary Information File URL]	http://www.nature.com/articles/sdata2017205#supplementary-information	http://www.nature.com/articles/sdata2017205#supplementary-information
Comment[Data Repository]	NCBI Sequence Read Archive;NCBI Assembly
Comment[Data Record Accession]	SRP108403;GCA_002257545.1
Comment[Data Record URI]	https://www.ncbi.nlm.nih.gov/sra/?term=SRP108403;https://www.ncbi.nlm.nih.gov/assembly/GCF_002257545.1
STUDY DESIGN DESCRIPTORS
Study Design Type	sequence assembly objective
Study Design Type Term Accession Number	ERO:0100054
Study Design Type Term Source REF	ERO
STUDY PUBLICATIONS
Study PubMed ID
Study Publication DOI
Study Publication Author List
Study Publication Title
Study Publication Status
Study Publication Status Term Accession Number
Study Publication Status Term Source REF
STUDY FACTORS
Study Factor Name
Study Factor Type
Study Factor Type Term Accession Number
Study Factor Type Term Source REF
STUDY ASSAYS
Study Assay Measurement Type	genome assembly
Study Assay Measurement Type Term Accession Number	ERO:0000609
Study Assay Measurement Type Term Source REF	ERO
Study Assay Technology Type	DNA sequencing
Study Assay Technology Type Term Accession Number	OBI:0000626
Study Assay Technology Type Term Source REF	OBI
Study Assay Technology Platform	""
Study Assay File Name	a_assay_Duan.txt
STUDY PROTOCOLS
Study Protocol Name	Genomic DNA preparation	Sequencing	De novo genome assembly	Gene prediction	Genome annotations
Study Protocol Type	DNA extraction	DNA sequencing	genome assembly	gene prediction objective	sequence annotation
Study Protocol Type Term Accession Number	OBI:0000257	OBI:0000626	ERO:0000609	ERO:0100188	OBI:0001944
Study Protocol Type Term Source REF	OBI	OBI	ERO	ERO	OBI
Study Protocol Description					
Study Protocol URI	""	""	""	""	""
Study Protocol Version					
Study Protocol Parameters Name	""	instrument; manufacturer	""	""	""
Study Protocol Parameters Name Term Accession Number	""	""	""	""	""
Study Protocol Parameters Name Term Source REF	""	""	""	""	""
Study Protocol Components Name	""	""	""	""	""
Study Protocol Components Type	""	""	""	""	""
Study Protocol Components Type Term Accession Number	""	""	""	""	""
Study Protocol Components Type Term Source REF	""	""	""	""	""
STUDY CONTACTS
Study Person Last Name	Gong	Wu	Jian	Yin	Li	Gupta	Duan	Jiang
Study Person First Name	Liang	Yu	Qijie	Chunxiao	Taotao	Vijai Kumar	Xuewu	Yueming
Study Person Mid Initials								
Study Person Email	""	""	""	""	""	""	xwduan@scbg.ac.cn	""
Study Person Phone								
Study Person Fax								
Study Person Address								
Study Person Affiliation	Key Laboratory of Plant Resource Conservation and Sustainable Utilization/Guangdong Provincial Key Laboratory of Applied Botany, South China Botanical Garden, Chinese Academy of Sciences, Guangzhou 510650, China	Key Laboratory of Plant Resource Conservation and Sustainable Utilization/Guangdong Provincial Key Laboratory of Applied Botany, South China Botanical Garden, Chinese Academy of Sciences, Guangzhou 510650, China	Key Laboratory of Plant Resource Conservation and Sustainable Utilization/Guangdong Provincial Key Laboratory of Applied Botany, South China Botanical Garden, Chinese Academy of Sciences, Guangzhou 510650, China	Long Ping Branch, Graduate School of Hunan University, Changsha 410125, China	Key Laboratory of Plant Resource Conservation and Sustainable Utilization/Guangdong Provincial Key Laboratory of Applied Botany, South China Botanical Garden, Chinese Academy of Sciences, Guangzhou 510650, China	Department of Chemistry and Biotechnology, ERA Chair of Green Chemistry, Tallinn University of Technology, Tallinn 12618, Estonia	Key Laboratory of Plant Resource Conservation and Sustainable Utilization/Guangdong Provincial Key Laboratory of Applied Botany, South China Botanical Garden, Chinese Academy of Sciences, Guangzhou 510650, China	Key Laboratory of Plant Resource Conservation and Sustainable Utilization/Guangdong Provincial Key Laboratory of Applied Botany, South China Botanical Garden, Chinese Academy of Sciences, Guangzhou 510650, China
Study Person Roles								
Study Person Roles Term Accession Number								
Study Person Roles Term Source REF								
Comment[Study Person ORCID]								
Comment[Funder]								
Comment[FundRef ID]								
Comment[Funder Term Source REF]								
Comment[Grant Identifier]								
