# Supplementary material for: Complete genome sequencing of the luminescent bacterium, Vibrio qinghaiensis sp. Q67 using PacBio technology
Source: Sci Data. 2018 Jan 16;5:170205. doi: 10.1038/sdata.2017.205 (PMC5769541; doi:10.1038/sdata.2017.205)
Supplement: Supplementary file 1 [file sdata2017205-isa1.zip › s_study_Duan.txt]

Source Name	Characteristics[organism]	Term Source REF	Term Accession Number	Protocol REF	Sample Name
Vibrionaceae from a fresh water enivronment	Vibrio sp. Q67	NCBITAXON	NCBITaxon:2025808	Genomic DNA preparation	Vqin-Q67 genomic DNA
