# Supplementary material for: Complete genome sequencing of the luminescent bacterium, Vibrio qinghaiensis sp. Q67 using PacBio technology
Source: Sci Data. 2018 Jan 16;5:170205. doi: 10.1038/sdata.2017.205 (PMC5769541; doi:10.1038/sdata.2017.205)
Supplement: Supplementary file 1 [file sdata2017205-isa1.zip › a_assay_Duan.txt]

Sample Name	Protocol REF	Parameter Value[instrument]	Parameter Value[manufacturer]	Assay Name	Raw Data File	Comment[Data Repository]	Comment[Data Record Accession]	Comment[Data Record URI]	Protocol REF	Protocol REF	Protocol REF	Derived Data File	Comment[Data Repository]	Comment[Data Record Accession]	Comment[Data Record URI]
Vqin-Q67 genomic DNA	Sequencing	Pacific Biosciences RSII sequencer	Pacific Biosciences	SRR5637694	SRX2876163	NCBI Sequence Read Archive	SRP108403	https://www.ncbi.nlm.nih.gov/sra/?term=SRP108403	De novo genome assembly	Gene prediction	Genome annotations	ASM225754v1	NCBI Assembly	GCA_002257545.1	https://www.ncbi.nlm.nih.gov/assembly/GCF_002257545.1
